# Supplementary material for: One-stop strabismus digital diagnosis via AI-integrated skin-like and wearable “Eyelectronics”
Source: Sci Adv. 2026 Jan 28;12(5):eaeb7242. doi: 10.1126/sciadv.aeb7242 (PMC12851036; doi:10.1126/sciadv.aeb7242)
Supplement: Supplementary file 2 — Movies S1 to S3 [file sciadv.aeb7242_movies_s1_to_s3.zip]

Archive with 3 entries (3 files):
- sciadv.aeb7242_movie_s1.mp4
- sciadv.aeb7242_movie_s2.mp4
- sciadv.aeb7242_movie_s3.mp4
